# Supplementary material for: Disease-Specific α-Synuclein Seeding in Lewy Body Disease and Multiple System Atrophy Are Preserved in Formaldehyde-Fixed Paraffin-Embedded Human Brain
Source: Biomolecules. 2023 Jun 2;13(6):936. doi: 10.3390/biom13060936 (PMC10296376; doi:10.3390/biom13060936)
Supplement: Supplementary file 1 [file biomolecules-13-00936-s001.zip]

Archive with 1 entries (1 files):
- biomolecules-2334023-supplementary.docx
